# Supplementary material for: Luminex MFI—Efforts from a Qualitative to a Quantitative Analysis
Source: Biology (Basel). 2025 Jun 12;14(6):686. doi: 10.3390/biology14060686 (PMC12189511; doi:10.3390/biology14060686)
Supplement: Supplementary file 1 [file biology-14-00686-s001.zip]

Archive with 1 entries (1 files):
- biology-3599335-supplementary.pdf
